# Supplementary material for: Production of Soda Lime Glass Having Antibacterial Property for Industrial Applications
Source: Materials (Basel). 2020 Oct 28;13(21):4827. doi: 10.3390/ma13214827 (PMC7663106; doi:10.3390/ma13214827)
Supplement: Supplementary file 1 [file materials-13-04827-s001.zip]

Archive with 3 entries (2 files):
- Videos/
- Videos/Video 1.pptx
- Videos/Video 2.pptx
